# Supplementary material for: Redo Surgical Aortic Valve Replacement versus Valve-In-Valve Transcatheter Aortic Valve Implantation: A Systematic Review and Reconstructed Time-To-Event Meta-Analysis
Source: J Clin Med. 2023 Jan 9;12(2):541. doi: 10.3390/jcm12020541 (PMC9866823; doi:10.3390/jcm12020541)
Supplement: Supplementary file 1 [file jcm-12-00541-s001.zip]

Archive with 1 entries (1 files):
- jcm-2082692-supplementary.pdf
